# Supplementary material for: Hyperpolarized Carbon-13 Metabolic Imaging Differentiates Distinctive Molecular Phenotypes in Diffuse Midline Gliomas
Source: Molecules. 2025 Oct 24;30(21):4175. doi: 10.3390/molecules30214175 (PMC12608448; doi:10.3390/molecules30214175)
Supplement: Supplementary file 1 [file molecules-30-04175-s001.zip]

Archive with 1 entries (1 files):
- molecules-3902208-supplementary.pdf
